# Supplementary material for: Skin Color Retention in Red Potatoes during Long-Term Storage with Edible Coatings
Source: Foods. 2021 Jul 2;10(7):1531. doi: 10.3390/foods10071531 (PMC8307985; doi:10.3390/foods10071531)
Supplement: Supplementary file 1 [file foods-10-01531-s001.zip]

Archive with 1 entries (1 files):
- foods-1214951-supplementary.pdf
